# Supplementary material for: Depth of Response to Intensive Chemotherapy Has Significant Prognostic Value among Acute Myeloid Leukemia (AML) Patients Undergoing Allogeneic Hematopoietic Stem-Cell Transplantation with Intermediate or Adverse Risk at Diagnosis Compared to At-Risk Group According to European Leukemia Net 2017 Risk Stratification
Source: Cancers (Basel). 2022 Jun 29;14(13):3199. doi: 10.3390/cancers14133199 (PMC9265052; doi:10.3390/cancers14133199)
Supplement: Supplementary file 1 [file cancers-14-03199-s001.zip]

Archive with 1 entries (1 files):
- cancers-1766067-supplementary.pdf
